# Supplementary material for: A more equitable approach to economic evaluation: Directly developing conceptual capability wellbeing attributes for Tanzania and Malawi
Source: Soc Sci Med. Author manuscript; Available in PMC 2024 Nov 6. (PMC7616778; doi:10.1016/j.socscimed.2024.117135)
Supplement: Appendix A. Supplementary data [file EMS199746-supplement-Appendix_A__Supplementary_data.zip]

Archive with 3 entries (3 files):
- 1-s2.0-S0277953624005884-mmc1.docx
- 1-s2.0-S0277953624005884-mmc3.docx
- 1-s2.0-S0277953624005884-mmc2.docx
